# Supplementary material for: Circulating miRNAs as Novel Non-Invasive Biomarkers to Aid the Early Diagnosis of Suspicious Breast Lesions for Which Biopsy Is Recommended
Source: Cancers (Basel). 2021 Aug 10;13(16):4028. doi: 10.3390/cancers13164028 (PMC8391908; doi:10.3390/cancers13164028)
Supplement: Supplementary file 1 [file cancers-13-04028-s001.zip]

Archive with 1 entries (1 files):
- cancers-1323282-supplementary.pdf
